# Supplementary material for: Noncompaction cardiomyopathy: a substrate for a thromboembolic event
Source: BMC Cardiovasc Disord. 2015 Jan 24;15:7. doi: 10.1186/1471-2261-15-7 (PMC4407327; doi:10.1186/1471-2261-15-7)
Supplement: Supplementary file 1 — Additional file 1: Four-chamber view cine steady state free precession cardiac MRI. The left ventricle has increased diastolic volume and severe ventricular dysfunction. (ZIP 4 MB) [file 12872_2014_850_MOESM1_ESM.zip]

Archive with 1 entries (1 files):
- 1522789065140911_add1.avi
